# Supplementary material for: Motif-guided sparse decomposition of gene expression data for regulatory module identification
Source: BMC Bioinformatics. 2011 Mar 22;12:82. doi: 10.1186/1471-2105-12-82 (PMC3072956; doi:10.1186/1471-2105-12-82)
Supplement: Additional file 2 — Target genes of four transcript ion factors (i.e., AP-1, ER, STAT and NFκB), respectively. The target gene lists can be found in 'Target_Genes_TFs.xls'. [file 1471-2105-12-82-S2.XLS]

## Sheet: AP1_target
InputID	GENE_SYMBOL	Gene Name
200749_AT	RAN	RAN, MEMBER RAS ONCOGENE FAMILY
201153_S_AT	MBNL1	MUSCLEBLIND-LIKE (DROSOPHILA)
201332_S_AT	STAT6	SIGNAL TRANSDUCER AND ACTIVATOR OF TRANSCRIPTION 6, INTERLEUKIN-4 INDUCED
203627_AT	IGF1R	INSULIN-LIKE GROWTH FACTOR 1 RECEPTOR
203954_X_AT	CLDN3	CLAUDIN 3
205047_S_AT	ASNS	ASPARAGINE SYNTHETASE
205769_AT	SLC27A2	FATTY-ACID-COENZYME A LIGASE, VERY LONG-CHAIN 1
209339_AT	SIAH2	SEVEN IN ABSENTIA HOMOLOG 2 (DROSOPHILA)
210286_S_AT	SLC4A7	SOLUTE CARRIER FAMILY 4, SODIUM BICARBONATE COTRANSPORTER, MEMBER 7
212307_S_AT	OGT	O-LINKED N-ACETYLGLUCOSAMINE (GLCNAC) TRANSFERASE (UDP-N-ACETYLGLUCOSAMINE:POLYPEPTIDE-N-ACETYLGLUCOSAMINYL TRANSFERASE)
218045_X_AT	PTMS	PARATHYMOSIN
218067_S_AT	ARGLU1	HYPOTHETICAL PROTEIN FLJ10154
218185_S_AT	ARMC1	ARMADILLO REPEAT CONTAINING 1
218882_S_AT	WDR3	WD REPEAT DOMAIN 3
219679_S_AT	WAC	WW DOMAIN CONTAINING ADAPTOR WITH COILED-COIL
200749_AT	NA	NA

## Sheet: ER_target
InputID	GENE_SYMBOL	Gene Name
200707_AT	PRKCSH	PROTEIN KINASE C SUBSTRATE 80K-H
200906_S_AT	PALLD	PALLADIN, CYTOSKELETAL ASSOCIATED PROTEIN
201373_AT	PLEC1	PLECTIN 1, INTERMEDIATE FILAMENT BINDING PROTEIN 500KDA
201401_S_AT	ADRBK1	ADRENERGIC, BETA, RECEPTOR KINASE 1
201559_S_AT	CLIC4	CHLORIDE INTRACELLULAR CHANNEL 4
201560_AT	CLIC4	CHLORIDE INTRACELLULAR CHANNEL 4
201910_AT	FARP1	FERM, RHOGEF (ARHGEF) AND PLECKSTRIN DOMAIN PROTEIN 1 (CHONDROCYTE-DERIVED)
203164_AT	SLC33A1	SOLUTE CARRIER FAMILY 33 (ACETYL-COA TRANSPORTER), MEMBER 1
203224_AT	RFK	RIBOFLAVIN KINASE
203266_S_AT	MAP2K4	MITOGEN-ACTIVATED PROTEIN KINASE KINASE 4
203822_S_AT	ELF2	E74-LIKE FACTOR 2 (ETS DOMAIN TRANSCRIPTION FACTOR)
203913_S_AT	HPGD	HYDROXYPROSTAGLANDIN DEHYDROGENASE 15-(NAD)
204099_AT	SMARCD3	SWI/SNF RELATED, MATRIX ASSOCIATED, ACTIN DEPENDENT REGULATOR OF CHROMATIN, SUBFAMILY D, MEMBER 3
204214_S_AT	RAB32	RAB32, MEMBER RAS ONCOGENE FAMILY
204772_S_AT	TTF1	TRANSCRIPTION TERMINATION FACTOR, RNA POLYMERASE I
205031_AT	EFNB3	EPHRIN-B3
205140_AT	FPGT	FUCOSE-1-PHOSPHATE GUANYLYLTRANSFERASE
205862_AT	GREB1	GREB1 PROTEIN
206343_S_AT	NRG1	NEUREGULIN 1
206536_S_AT	BIRC4	BACULOVIRAL IAP REPEAT-CONTAINING 4
207469_S_AT	PIR	PIRIN (IRON-BINDING NUCLEAR PROTEIN)
208255_S_AT	FKBP8	FK506 BINDING PROTEIN 8, 38KDA
208296_X_AT	TNFAIP8	TUMOR NECROSIS FACTOR, ALPHA-INDUCED PROTEIN 8
208677_S_AT	BSG	BASIGIN (OK BLOOD GROUP)
208874_X_AT	PPP2R4	PROTEIN PHOSPHATASE 2A, REGULATORY SUBUNIT B' (PR 53)
209155_S_AT	NT5C2	5'-NUCLEOTIDASE, CYTOSOLIC II
209217_S_AT	WDR45	WD REPEAT DOMAIN 45
209297_AT	ITSN1	INTERSECTIN 1 (SH3 DOMAIN PROTEIN)
209354_AT	TNFRSF14	TUMOR NECROSIS FACTOR RECEPTOR SUPERFAMILY, MEMBER 14 (HERPESVIRUS ENTRY MEDIATOR)
209767_S_AT	SEPT5	SEPTIN 5
209767_S_AT	GP1BB	GLYCOPROTEIN IB (PLATELET), BETA POLYPEPTIDE
209832_S_AT	CDT1	DNA REPLICATION FACTOR
210686_X_AT	SLC25A16	SOLUTE CARRIER FAMILY 25 (MITOCHONDRIAL CARRIER; GRAVES DISEASE AUTOANTIGEN), MEMBER 16
211563_S_AT	C19ORF2	CHROMOSOME 19 OPEN READING FRAME 2
211749_S_AT	VAMP3	VESICLE-ASSOCIATED MEMBRANE PROTEIN 3 (CELLUBREVIN)
211959_AT	IGFBP5	INSULIN-LIKE GROWTH FACTOR BINDING PROTEIN 5
212048_S_AT	YARS	TYROSYL-TRNA SYNTHETASE
213424_AT	KIAA0895	KIAA0895 PROTEIN
213459_AT	RPL37A	RIBOSOMAL PROTEIN L37A
213461_AT	NUDT21	NUDIX (NUCLEOSIDE DIPHOSPHATE LINKED MOIETY X)-TYPE MOTIF 21
213626_AT	CBR4	CARBONIC REDUCTASE 4
213994_S_AT	SPON1	SPONDIN 1, EXTRACELLULAR MATRIX PROTEIN
214041_X_AT	RPL37A	RIBOSOMAL PROTEIN L37A
214092_X_AT	SFRS14	SPLICING FACTOR, ARGININE/SERINE-RICH 14
214326_X_AT	JUND	JUN D PROTO-ONCOGENE
214331_AT	TSFM	TS TRANSLATION ELONGATION FACTOR, MITOCHONDRIAL
214335_AT	RPL18	RIBOSOMAL PROTEIN L18
214383_X_AT	KLHDC3	KELCH DOMAIN CONTAINING 3
214831_AT	MED28	MEDIATOR OF RNA POLYMERASE II TRANSCRIPTION, SUBUNIT 28 HOMOLOG (YEAST)
215931_S_AT	ARFGEF2	ADP-RIBOSYLATION FACTOR GUANINE NUCLEOTIDE-EXCHANGE FACTOR 2 (BREFELDIN A-INHIBITED)
216077_S_AT	L3MBTL	LETHAL (3) MALIGNANT BRAIN TUMOR L(3)MBT PROTEIN (DROSOPHILA) HOMOLOG
216105_X_AT	PPP2R4	PROTEIN PHOSPHATASE 2A, REGULATORY SUBUNIT B' (PR 53)
216242_X_AT	POLR2J3	DNA DIRECTED RNA POLYMERASE II POLYPEPTIDE J-RELATED GENE
217270_S_AT	DYRK1B	DUAL-SPECIFICITY TYROSINE-(Y)-PHOSPHORYLATION REGULATED KINASE 1B
217741_S_AT	ZFAND5	ZINC FINGER, A20 DOMAIN CONTAINING 2
218164_AT	SPATA20	SPERMATOGENESIS ASSOCIATED 20
218305_AT	IPO4	IMPORTIN 4
218456_AT	CAPRIN2	C1Q DOMAIN CONTAINING 1
218778_X_AT	EPS8L1	EPS8-LIKE 1
218887_AT	MRPL2	MITOCHONDRIAL RIBOSOMAL PROTEIN L2
219670_AT	C1ORF165	CHROMOSOME 1 OPEN READING FRAME 165
220555_S_AT	PDZD7	PDZ DOMAIN CONTAINING 7
220800_S_AT	TMOD3	TROPOMODULIN 3 (UBIQUITOUS)
221267_S_AT	FAM108A1	FAMILY WITH SEQUENCE SIMILARITY 108, MEMBER A1
222165_X_AT	C9ORF16	CHROMOSOME 9 OPEN READING FRAME 16
41047_AT	C9ORF16	CHROMOSOME 9 OPEN READING FRAME 16
43934_AT	GPR137	G PROTEIN-COUPLED RECEPTOR 137
45714_AT	HCFC1R1	HOST CELL FACTOR C1 REGULATOR 1 (XPO1 DEPENDENT)
53720_AT	FLJ11286	HYPOTHETICAL PROTEIN FLJ11286

## Sheet: STAT_target
InputID	GENE_SYMBOL	Gene Name
201161_S_AT	CSDA	COLD SHOCK DOMAIN PROTEIN A
201360_AT	CST3	CYSTATIN C (AMYLOID ANGIOPATHY AND CEREBRAL HEMORRHAGE)
201979_S_AT	PPP5C	PROTEIN PHOSPHATASE 5, CATALYTIC SUBUNIT
201990_S_AT	CREBL2	CAMP RESPONSIVE ELEMENT BINDING PROTEIN-LIKE 2
202052_S_AT	RAI14	RETINOIC ACID INDUCED 14
202262_X_AT	DDAH2	DIMETHYLARGININE DIMETHYLAMINOHYDROLASE 2
202302_S_AT	RSRC2	SIMILAR TO SPLICING FACTOR, ARGININE/SERINE-RICH 4
202405_AT	TIAL1	TIA1 CYTOTOXIC GRANULE-ASSOCIATED RNA BINDING PROTEIN-LIKE 1
202833_S_AT	SERPINA1	SERPIN PEPTIDASE INHIBITOR, CLADE A (ALPHA-1 ANTIPROTEINASE, ANTITRYPSIN), MEMBER 1
204306_S_AT	CD151	CD151 ANTIGEN (RAPH BLOOD GROUP)
204351_AT	S100P	S100 CALCIUM BINDING PROTEIN P
204439_AT	IFI44L	INTERFERON-INDUCED PROTEIN 44-LIKE
205769_AT	SLC27A2	FATTY-ACID-COENZYME A LIGASE, VERY LONG-CHAIN 1
205950_S_AT	CA1	CARBONIC ANHYDRASE I
206753_AT	RDH16	RETINOL DEHYDROGENASE 16 (ALL-TRANS AND 13-CIS)
208863_S_AT	SFRS1	SPLICING FACTOR, ARGININE/SERINE-RICH 1 (SPLICING FACTOR 2, ALTERNATE SPLICING FACTOR)
209344_AT	TPM4	TROPOMYOSIN 4
212705_X_AT	PNPLA2	PATATIN-LIKE PHOSPHOLIPASE DOMAIN CONTAINING 2
212887_AT	SEC23A	SEC23 HOMOLOG A (S. CEREVISIAE)
214909_S_AT	DDAH2	DIMETHYLARGININE DIMETHYLAMINOHYDROLASE 2
215729_S_AT	VGLL1	VESTIGIAL LIKE 1 (DROSOPHILA)
216242_X_AT	POLR2J3	DNA DIRECTED RNA POLYMERASE II POLYPEPTIDE J-RELATED GENE
217858_S_AT	ARMCX3	ARMADILLO REPEAT CONTAINING, X-LINKED 3
217933_S_AT	LAP3	LEUCINE AMINOPEPTIDASE 3
218495_AT	UXT	UBIQUITOUSLY-EXPRESSED TRANSCRIPT
218528_S_AT	RNF38	HYPOTHETICAL PROTEIN FLJ21343
219376_AT	ZNF322B	ZINC FINGER PROTEIN 322B
221735_AT	WDR48	WD REPEAT DOMAIN 48
222341_X_AT	CCDC14	COILED-COIL DOMAIN CONTAINING 14

## Sheet: NFKB_target
InputID	GENE_SYMBOL	Gene Name
201458_S_AT	BUB3	BUB3 BUDDING UNINHIBITED BY BENZIMIDAZOLES 3 HOMOLOG (YEAST)
201623_S_AT	DARS	ASPARTYL-TRNA SYNTHETASE
203287_AT	LAD1	LADININ 1
204188_S_AT	RARG	RETINOIC ACID RECEPTOR, GAMMA
205258_AT	INHBB	INHIBIN, BETA B (ACTIVIN AB BETA POLYPEPTIDE)
209724_S_AT	ZFP161	ZINC FINGER PROTEIN 161 HOMOLOG (MOUSE)
210473_S_AT	GPR125	G PROTEIN-COUPLED RECEPTOR 125
212559_AT	PRKAR1B	PROTEIN KINASE, CAMP-DEPENDENT, REGULATORY, TYPE I, BETA
218305_AT	IPO4	IMPORTIN 4
221874_AT	KIAA1324	KIAA1324
37965_AT	PARVB	PARVIN, BETA
